# Supplementary material for: Maternal Adverse Childhood Experiences and Delayed Initiation of Complementary Foods: A Nationwide Online Cohort Study
Source: Nutrients. 2025 Sep 5;17(17):2879. doi: 10.3390/nu17172879 (PMC12430508; doi:10.3390/nu17172879)
Supplement: Supplementary file 1 [file nutrients-17-02879-s001.zip]

Archive with 1 entries (1 files):
- nutrients-3838020-supplementary.pdf
